# Supplementary material for: A Fully Human IgE Specific for CD38 as a Potential Therapy for Multiple Myeloma
Source: Cancers (Basel). 2023 Sep 13;15(18):4533. doi: 10.3390/cancers15184533 (PMC10526502; doi:10.3390/cancers15184533)
Supplement: Supplementary file 1 [file cancers-15-04533-s001.zip]

Archive with 1 entries (1 files):
- cancers-2516361-supplementary.pdf
